# Supplementary material for: A Metal Coordination-Based Supramolecular Elastomer with Shape Memory-Assisted Self-Healing Effect
Source: Polymers (Basel). 2022 Nov 12;14(22):4879. doi: 10.3390/polym14224879 (PMC9694331; doi:10.3390/polym14224879)
Supplement: Supplementary file 1 [file polymers-14-04879-s001.zip]

Archive with 1 entries (1 files):
- polymers-1975986-supplementary.pdf
